# Supplementary material for: Ce Filling Limit and Its Influence on Thermoelectric Performance of Fe3CoSb12-Based Skutterudite Grown by a Temperature Gradient Zone Melting Method
Source: Materials (Basel). 2021 Nov 11;14(22):6810. doi: 10.3390/ma14226810 (PMC8620759; doi:10.3390/ma14226810)
Supplement: Supplementary file 1 [file materials-14-06810-s001.zip]

Archive with 1 entries (1 files):
- materials-1415071-supplementary.pdf
